# Supplementary material for: Dogs’ Detection of Symptomatic and Asymptomatic SARS-CoV-2 by Non-Working Dogs: Feasibility and Limits Under Controlled Laboratory Conditions
Source: Animals (Basel). 2026 Feb 4;16(3):480. doi: 10.3390/ani16030480 (PMC12896432; doi:10.3390/ani16030480)
Supplement: Supplementary file 1 [file animals-16-00480-s001.zip]

Archive with 1 entries (1 files):
- animals-3985586-supplementary.pdf
